# Supplementary material for: Genome-Wide Characterization of PIN Auxin Efflux Carrier Gene Family in Mikania micrantha
Source: Int J Mol Sci. 2022 Sep 5;23(17):10183. doi: 10.3390/ijms231710183 (PMC9456128; doi:10.3390/ijms231710183)
Supplement: Supplementary file 1 [file ijms-23-10183-s001.zip]

Archive with 1 entries (1 files):
- ijms-1852165-supplementary.pdf
